# Supplementary material for: Acetylcholine is released in the basolateral amygdala in response to predictors of reward and enhances the learning of cue-reward contingency
Source: eLife. 2020 Sep 18;9:e57335. doi: 10.7554/eLife.57335 (PMC7529459; doi:10.7554/eLife.57335)
Supplement: Supplementary file 1. — (A) Mice in the initial BLA ACh3.0 group were trained outside of the sound attenuating chambers. These mice had 5 dof Pre-Training because they were trained concurrently with another cohort of mice (not shown) that required an extra day to reach two consecutive days of 20 rewards earned and were advanced to a VI 20 schedule of reinforcement during Training after 9 d to promote responding. Training was extended to allow all mice to acquire. Due to time constraints during acquisition, Mouse 3 in this cohort was moved to Extinction after 20 d of Training because it had acquired earlier, was earning the most rewards, and we wanted to record more extinction days. (B) Mice in the BLA ACh3.0 and NBM-BLA terminal fiber replicate experiments were advanced to 1 d of Extinction after only 7 d of Training due to the COVID-19 shutdown. (C) BLA ACh3.0 and NBM-BLA terminal fiber jRCaMP1b mice were analyzed as dual channel mice just through Pre-Training and were instead used as replicates of the BLA ACh3.0 experiment. One of the mice had apparatus errors during Training and had to be excluded. (D) Mice in the initial BLA CaMKIIα GCaMP6 were trained outside of the sound attenuating chambers. Mouse 1 progressed from Pre-Training to Training a day earlier than the rest of the group and was able to have an extra day of Training before the 2 d of Extinction. Mice in this group were advanced to a VI 20 schedule of reinforcement during Training after 6–7 d to promote responding. Training was extended to allow more mice to acquire. [file elife-57335-supp1.xlsx]

## Sheet: Sheet1
Fiber Photometry		Included	Excluded
Group	Figures	Acquired	Didn't Acquire	Placement	Apparatus Errors	Training Deviations
BLA ACh3.0	Figure 2 A-E + Figure 2-figure supplement 1-2	4	0	0	0	See note A
BLA ACh3.0 replicate	Figure 2-figure supplement 3-4	4	0	1	1
NBM-BLA tf	Figure 2F-J, Figure 2-figure supplement 5-6, 7 G, 8 E	2	1	0	0
NBM-BLA tf replicate	Figure 2-figure supplement 7-8	2	0	0	0	See note B
BLA ACh3.0 +NBM-BLA tf jRCaMP	Figure 2-figure supplement 9	/	/	/	/	See note C
BLA CaMKIIa	Figure 3 + Figure 3-figure supplement 1-2	3	2	0	0	See note D
BLA CaMKIIa replicate	Figure 3-figure supplement 3-4	4	2	0	0	See note B
Manipulations		Included		Excluded
Group	Figures	Acquired	Didn't Acquire	Placement	Apparatus Errors
EYFP	Figure 4 + Figure 4-figure supplement 1, 3 A-B, 5 A-B, D-F	4	1	1	0
ChR2		6	0	0	0
EYFP	Figure 4-figure supplement 3 C-F, 5C	3	4	0	0
ChR2		7	0	0	0
Saline	Figure 5 + Figure 5-figure supplement 1	6	2	0	2
Mecamylamine		9	0	0	1
Scopolamine		0	8	0	2
Mec+Scop		0	9	0	1
EYFP	Figure 6 + Figure 6-figure supplement 1-2	4	2	0	0
Contingent ChR2		5	0	1	0
Unpaired		5	0	1	0
